# Supplementary material for: Discovery of cationic nonribosomal peptides as Gram-negative antibiotics through global genome mining
Source: Nat Commun. 2018 Aug 16;9:3273. doi: 10.1038/s41467-018-05781-6 (PMC6095874; doi:10.1038/s41467-018-05781-6)
Supplement: Supplementary file 3 — Supplementary Data 1 [file 41467_2018_5781_MOESM3_ESM.zip]

Archive with 7 entries (6 files):
- scripts/AminoacidCounter.js
- scripts/BufferWriter.js
- scripts/Cluster.js
- scripts/Genus.js
- scripts/counterRelease.js
- scripts/release.js
- scripts/
