# Supplementary material for: Discovery of cationic nonribosomal peptides as Gram-negative antibiotics through global genome mining
Source: Nat Commun. 2018 Aug 16;9:3273. doi: 10.1038/s41467-018-05781-6 (PMC6095874; doi:10.1038/s41467-018-05781-6)
Supplement: Supplementary file 3 — Supplementary Data 1 [file 41467_2018_5781_MOESM3_ESM.zip › scripts/AminoacidCounter.js]

function AminoacidCounter() {
	// dynamic attributes
}
module.exports = AminoacidCounter;
AminoacidCounter.prototype.mergeClusterAminoacids = function(clusterAminoacids) {
	// for each aminoacid
	for(var aminoacidName in clusterAminoacids) {
		if(!clusterAminoacids.hasOwnProperty(aminoacidName)) continue;
		var aminoacidDatabaseBundle = clusterAminoacids[aminoacidName];

		// create aminoacid entry if not exist
		if(!this.hasOwnProperty(aminoacidName)) {
			this[aminoacidName] = {};
		}
		var localBundle = this[aminoacidName];

		// for each database
		for(var db in aminoacidDatabaseBundle) {
			if(!aminoacidDatabaseBundle.hasOwnProperty(db)) continue;

			// create database entry if not exist
			if(!localBundle.hasOwnProperty(db)) {
				localBundle[db] = 0;
			}

			// increase counter
			localBundle[db] += aminoacidDatabaseBundle[db];
		}

	}
};
