# Supplementary material for: Discovery of cationic nonribosomal peptides as Gram-negative antibiotics through global genome mining
Source: Nat Commun. 2018 Aug 16;9:3273. doi: 10.1038/s41467-018-05781-6 (PMC6095874; doi:10.1038/s41467-018-05781-6)
Supplement: Supplementary file 3 — Supplementary Data 1 [file 41467_2018_5781_MOESM3_ESM.zip › scripts/BufferWriter.js]

const fs = require('fs');
function Class(path) {
	this.path = path;
	this.capacity = Class.DEFAULT_CAPACITY;
	this.data = "";
}
module.exports = Class;
Class.DEFAULT_CAPACITY = 16 * 1024;
Class.prototype.write = function (data) {
	this.data += data;
	if (this.data.length >= this.capacity) {
		this.flush();
	}
};
Class.prototype.flush = function() {
	fs.appendFileSync(this.path, this.data, 'utf-8');
	this.data = "";
};
