# Supplementary material for: Discovery of cationic nonribosomal peptides as Gram-negative antibiotics through global genome mining
Source: Nat Commun. 2018 Aug 16;9:3273. doi: 10.1038/s41467-018-05781-6 (PMC6095874; doi:10.1038/s41467-018-05781-6)
Supplement: Supplementary file 3 — Supplementary Data 1 [file 41467_2018_5781_MOESM3_ESM.zip › scripts/Cluster.js]

var fs = require('fs');
var str = fs.readFileSync('./aminoacidNames.json', 'utf-8');
var AMINOACID_NAMES = JSON.parse(str);
/**
 *
 * @param name
 * @param directoryName
 * @constructor Cluster
 */
var Cluster = function (name, directoryName) {
    this.name = name;
    this.clusterType = "";
    this.directoryName = directoryName;
    this.lAminoacids = {};
    this.dAminoacids = {};
    this.epimerization = 0;
    this.smcogArr = [];
    this.starterDAsn = new Cluster.DbBundle();
    this.starterLAsn = new Cluster.DbBundle();
    this.serpro = new Cluster.DbBundle(); //1087
    this.x = 0; //vanco
    this.dual = 0; //Condensation_Dual
    this.condensationStarter = 0;
    this.Cglyc = 0;
    this.Heterocyclization = 0;
    this.A_OX = 0;
    this.NRPS_COM_Nterm = 0;
    this.NRPS_COM_Cterm = 0;
    this.PCP = 0;
    this.PKS_KS = 0;
    this.PKS_AT = 0;
    this.PKS_KR = 0;
    this.PKS_ER = 0;
    this.PKS_DH = 0;
    this.ACP = 0;
    this.ACP_beta = 0;
    this.Ene_KS = 0;
    this.Mod_KS = 0;
    this.Hyb_KS = 0;
    this.Itr_KS = 0;
    this.Tra_KS = 0;
    this.Polyketide_cyc = 0;
    this.Polyketide_cyc2 = 0;
    this.PKS_Docking_Nterm = 0;
    this.PKS_Docking_Cterm = 0;
    this.CAL = 0;
    this.Branching = 0;
    this.FkbH = 0;
    this.GNAT = 0;
    this.Hal = 0;
    this.PS = 0;
    this.CR = 0;
    this.Formylation = 0;
    this.cMT = 0;
    this.oMT = 0;
    this.nMT = 0;
    this.Aminotran_1_2 = 0;
    this.Aminotran_3 = 0;
    this.Aminotran_4 = 0;
    this.Aminotran_5 = 0;
    this.PP_binding = 0;
    this.Thioesterase = 0;
    this.TD = 0;
    Cluster.importAminoacidNames(this.lAminoacids, AMINOACID_NAMES.l);
    Cluster.importAminoacidNames(this.dAminoacids, AMINOACID_NAMES.d);
    for (var i = 0; i < Cluster.SMCOG_LENGTH; i++) {
        this.smcogArr[i] = 0;
    }
};
module.exports = Cluster;
Cluster.SMCOG_OFFSET = 1000;
Cluster.SMCOG_LENGTH = 301;
Cluster.DbBundle = function () {
    this["Stachelhaus code"] = 0; //Stachelhaus code no longer provides single result
    this["pHMM"] = 0; // 'Minowa' has been renamed to 'pHMM' since antiSMASH 4.0
    this["NRPSPredictor3 SVM"] = 0;
    //this["PrediCAT"] = 0; // PrediCAT provides results with weird suffix. Too difficult to use, ignore this db
    this["SANDPUMA ensemble"] = 0;
};
Cluster.DbBundle.prototype.gatherInformation = function (info, renameBehavior) {
    if (typeof(renameBehavior) === "undefined") renameBehavior = Cluster.DbBundle.defaultRenameBehavior;
    for (var key in this) {
        if (!this.hasOwnProperty(key)) continue;
        info[renameBehavior(key)] = this[key];
    }
};
Cluster.DbBundle.defaultRenameBehavior = function (dbName) {
    return dbName;
};
var sampleDbBundle = new Cluster.DbBundle();
Cluster.importAminoacidNames = function (selfProperty, hardCodedProperty) {
    for (var i = 0; i < hardCodedProperty.length; i++) {
        selfProperty[hardCodedProperty[i]] = new Cluster.DbBundle();
    }
};
Cluster.prototype.gatherInformation = function () {
    var info = {
        fileName: this.directoryName,
        clusterName: this.name,
        clusterType: this.clusterType,
        epimerization: this.epimerization,
        x: this.x, //vanco
        dual: this.dual, //Condensation_Dual
        condensationStarter: this.condensationStarter, // Condensation_Starter
        Cglyc: this.Cglyc,
        Heterocyclization: this.Heterocyclization,
        A_OX: this.A_OX,
        NRPS_COM_Nterm: this.NRPS_COM_Nterm,
        NRPS_COM_Cterm: this.NRPS_COM_Cterm,
        PCP: this.PCP,
        PKS_KS: this.PKS_KS,
        PKS_AT: this.PKS_AT,
        PKS_KR: this.PKS_KR,
        PKS_ER: this.PKS_ER,
        PKS_DH: this.PKS_DH,
        ACP: this.ACP,
        ACP_beta: this.ACP_beta,
        Ene_KS: this.Ene_KS,
        Mod_KS: this.Mod_KS,
        Hyb_KS: this.Hyb_KS,
        Itr_KS: this.Itr_KS,
        Tra_KS: this.Tra_KS,
        Polyketide_cyc: this.Polyketide_cyc,
        Polyketide_cyc2: this.Polyketide_cyc2,
        PKS_Docking_Nterm: this.PKS_Docking_Nterm,
        PKS_Docking_Cterm: this.PKS_Docking_Cterm,
        CAL: this.CAL,
        Branching: this.Branching,
        FkbH: this.FkbH,
        GNAT: this.GNAT,
        Hal: this.Hal,
        PS: this.PS,
        CR: this.CR,
        Formylation: this.Formylation,
        cMT: this.cMT,
        oMT: this.oMT,
        nMT: this.nMT,
        Aminotran_1_2: this.Aminotran_1_2,
        Aminotran_3: this.Aminotran_3,
        Aminotran_4: this.Aminotran_4,
        Aminotran_5: this.Aminotran_5,
        PP_binding: this.PP_binding,
        Thioesterase: this.Thioesterase,
        TD: this.TD
    };
    Cluster.gatherInformationForAminoacids(info, "l", this.lAminoacids);
    Cluster.gatherInformationForAminoacids(info, "d", this.dAminoacids);
    this.starterLAsn.gatherInformation(info, function (dbName) {
        return dbName + "_starter_l_asn";
    });
    this.starterDAsn.gatherInformation(info, function (dbName) {
        return dbName + "_starter_d_asn";
    });
    this.serpro.gatherInformation(info, function (dbName) {
        return dbName + "_ser_pro"; //1087
    });
    // smcog
    for (var i = 0; i < Cluster.SMCOG_LENGTH; i++) {
        info["SMCOG" + (i + Cluster.SMCOG_OFFSET)] = this.smcogArr[i];
    }
    return info;
};
Cluster.gatherInformationForAminoacids = function (info, prefix, selfProperty) {
    for (var aminoacidName in selfProperty) {
        if (!selfProperty.hasOwnProperty(aminoacidName)) continue;
        var aminoacidBundle = selfProperty[aminoacidName];

        (function (aminoacidName) {
            aminoacidBundle.gatherInformation(info, function (dbName) {
                return dbName + "_" + prefix + "_" + aminoacidName;
            });
        })(aminoacidName);

    }
};
Cluster.prototype.read = function (geneClusterObj, detailsObj) {
    this.clusterType = geneClusterObj.type || "";
    for (let iOrfs = 0; iOrfs < geneClusterObj.orfs.length; iOrfs++) {
        let orf = geneClusterObj.orfs[iOrfs];

        // smcog
        var match = orf.description.match(/SMCOG([0-9]+)/);
        if (!match) continue;
        var smcogIndex = parseInt(match[1]) - Cluster.SMCOG_OFFSET;
        this.smcogArr[smcogIndex]++;
    }

    if (!detailsObj) return;
    for (let iOrfs = 0; iOrfs < detailsObj.orfs.length; iOrfs++) {
        let orf = detailsObj.orfs[iOrfs];
        for (var iDomain = 0; iDomain < orf.domains.length; iDomain++) {
            var domain = orf.domains[iDomain];
            if (domain.type === "AMP-binding") {

                // look forward 1 domain to remove unwanted A domain
                var forwardIndex1 = iDomain + 1;
                if (forwardIndex1 < orf.domains.length) {
                    var aminoacids = {};

                    aminoacids = this.lAminoacids;
                    // look forward to find epimerization
                    // look forward 2 domain
                    var forwardIndex2 = iDomain + 2;
                    if (forwardIndex2 < orf.domains.length) {
                        // find epimerization
                        var forwardDomain2 = orf.domains[forwardIndex2];
                        if (forwardDomain2.type === "Epimerization"
                            || forwardDomain2.type === "Condensation_Dual" // considering Condensation_Dual as Epimerization
                        ) {
                            aminoacids = this.dAminoacids;
                        }
                    }


                    // collect aminoacids in "predictions"
                    var aPrediction = domain.predictions;
                    if (!aPrediction || aPrediction.length <= 0) break;


                    for (var iPrediction = 0; iPrediction < aPrediction.length; iPrediction++) {
                        var prediction = aPrediction[iPrediction];
                        var db = prediction[0];
                        var aminoacid = "";
                        switch (db) {
                            case 'Stachelhaus code': //use the first predicted aminoacid in Stachelhaus code
                                if (prediction[1].indexOf('|') >= 0) {
                                    let tempArray = prediction[1].split('|');
                                    aminoacid = tempArray[0];
                                } else {
                                    aminoacid = prediction[1];
                                }
                                break;
                            // case 'PrediCAT': //ignore prefix in PrediCAT.
                            //     if (prediction[1].indexOf('|') >= 0) {
                            //         let tempArray = prediction[1].split('|');
                            //         aminoacid = tempArray[0];
                            //     } else if (prediction[1].indexOf('-') >= 0) {
                            //         let tempArray = prediction[1].split('-');
                            //         if (tempArray[1] === 'n/a') {
                            //             aminoacid = 'N/A';
                            //         } else {
                            //             aminoacid = tempArray[1];
                            //         }
                            //     } else {
                            //         aminoacid = prediction[1];
                            //     }
                            //     break;
                            case 'SANDPUMA ensemble':
                                if (prediction[1].indexOf('|') >= 0) {
                                    let tempArray = prediction[1].split('|');
                                    aminoacid = tempArray[0];
                                } else {
                                    aminoacid = prediction[1];
                                }
                                break;
                            default:
                                aminoacid = prediction[1];
                        }

                        // skip databases we are not interested in
                        if (!sampleDbBundle.hasOwnProperty(db)) continue;

                        // create aminoacid entry if not exist
                        if (!aminoacids.hasOwnProperty(aminoacid)) {
                            aminoacids[aminoacid] = {};
                        }

                        // look for starter
                        var starterIndex = iDomain - 1;
                        if (aminoacids === this.dAminoacids && // epimerization
                            aminoacid === "asn" &&
                            starterIndex >= 0 &&
                            orf.domains[starterIndex].type === "Condensation_Starter") {

                            this.starterDAsn[db]++
                        }
                        if (aminoacids === this.lAminoacids &&
                            aminoacid === "asn" &&
                            starterIndex >= 0 &&
                            orf.domains[starterIndex].type === "Condensation_Starter") {

                            this.starterLAsn[db]++
                        }
                        // look for ser-pro // 1087
                        if (aminoacid === "ser" && iDomain + 5 < orf.domains.length) {
                            if (orf.domains[iDomain + 3].type === "AMP-binding") {
                                if (orf.domains[iDomain + 3].predictions[iPrediction][1] === "pro" &&
                                    orf.domains[iDomain + 5].type === "Thioesterase") {
                                    this.serpro[db]++
                                }
                            }
                        }

                        aminoacids[aminoacid][db]++;
                    }
                }
            }
            else if (domain.type === 'Epimerization') {
                this.epimerization++;
            }
            // look for x doamin // vanco
            else if (domain.type === 'X') {
                this.x++;
            }
            // Condensation_Dual
            else if (domain.type === 'Condensation_Dual') {
                this.dual++;
            }
            else if (domain.type === 'Condensation_Starter') {
                this.condensationStarter++;
            }
            else if (domain.type === 'Cglyc') {
                this.Cglyc++;
            }
            else if (domain.type === 'Heterocyclization') {
                this.Heterocyclization++;
            }
            else if (domain.type === 'A-OX') {
                this.A_OX++;
            }
            else if (domain.type === 'NRPS-COM_Nterm') {
                this.NRPS_COM_Nterm++;
            }
            else if (domain.type === 'NRPS-COM_Cterm') {
                this.NRPS_COM_Cterm++;
            }
            else if (domain.type === 'PCP') {
                this.PCP++;
            }
            else if (domain.type === 'PKS_KS') {
                this.PKS_KS++;
            }
            else if (domain.type === 'PKS_AT') {
                this.PKS_AT++;
            }
            else if (domain.type === 'PKS_KR') {
                this.PKS_KR++;
            }
            else if (domain.type === 'PKS_ER') {
                this.PKS_ER++;
            }
            else if (domain.type === 'PKS_DH') {
                this.PKS_DH++;
            }
            else if (domain.type === 'ACP') {
                this.ACP++;
            }
            else if (domain.type === 'ACP_beta') {
                this.ACP_beta++;
            }
            else if (domain.type === 'Ene_KS') {
                this.Ene_KS++;
            }
            else if (domain.type === 'Mod_KS') {
                this.Mod_KS++;
            }
            else if (domain.type === 'Hyb_KS') {
                this.Hyb_KS++;
            }
            else if (domain.type === 'Itr_KS') {
                this.Itr_KS++;
            }
            else if (domain.type === 'Tra_KS') {
                this.Tra_KS++;
            }
            else if (domain.type === 'Polyketide_cyc') {
                this.Polyketide_cyc++;
            }
            else if (domain.type === 'Polyketide_cyc2') {
                this.Polyketide_cyc2++;
            }
            else if (domain.type === 'PKS_Docking_Nterm') {
                this.PKS_Docking_Nterm++;
            }
            else if (domain.type === 'PKS_Docking_Cterm') {
                this.PKS_Docking_Cterm++;
            }
            else if (domain.type === 'CAL') {
                this.CAL++;
            }
            else if (domain.type === 'B') {
                this.Branching++;
            }
            else if (domain.type === 'FkbH') {
                this.FkbH++;
            }
            else if (domain.type === 'GNAT') {
                this.GNAT++;
            }
            else if (domain.type === 'Hal') {
                this.Hal++;
            }
            else if (domain.type === 'PS') {
                this.PS++;
            }
            else if (domain.type === 'CR') {
                this.CR++;
            }
            else if (domain.type === 'F') {
                this.Formylation++;
            }
            else if (domain.type === 'cMT') {
                this.cMT++;
            }
            else if (domain.type === 'oMT') {
                this.oMT++;
            }
            else if (domain.type === 'nMT') {
                this.nMT++;
            }
            else if (domain.type === 'Aminotran_1_2') {
                this.Aminotran_1_2++;
            }
            else if (domain.type === 'Aminotran_3') {
                this.Aminotran_3++;
            }
            else if (domain.type === 'Aminotran_4') {
                this.Aminotran_4++;
            }
            else if (domain.type === 'Aminotran_5') {
                this.Aminotran_5++;
            }
            else if (domain.type === 'PP-binding') {
                this.PP_binding++;
            }
            else if (domain.type === 'Thioesterase') {
                this.Thioesterase++;
            }
            else if (domain.type === 'TD') {
                this.TD++;
            }
        }
    }
};
