# Supplementary material for: Discovery of cationic nonribosomal peptides as Gram-negative antibiotics through global genome mining
Source: Nat Commun. 2018 Aug 16;9:3273. doi: 10.1038/s41467-018-05781-6 (PMC6095874; doi:10.1038/s41467-018-05781-6)
Supplement: Supplementary file 3 — Supplementary Data 1 [file 41467_2018_5781_MOESM3_ESM.zip › scripts/Genus.js]

var Cluster = require('./Cluster.js');
var fs = require('fs');
var JS_NAME = 'geneclusters.js';
function Genus(name) {
    this.name = name;
	this.aCluster = [];
}
module.exports = Genus;
Genus.prototype.read = function(geneclusters, details_data, directoryName) {
    for(var clusterName in geneclusters) {
        if(!geneclusters.hasOwnProperty(clusterName)) continue;
        var gCluster = geneclusters[clusterName];
		var cluster = new Cluster(clusterName, directoryName);
		cluster.read(gCluster, details_data[clusterName]);
		this.aCluster.push(cluster);
    }
};
Genus.prototype.runOnDirectory = function(path, directoryName) {
    var aFileName = fs.readdirSync(path);
    if(aFileName.indexOf(JS_NAME) >= 0) {
        var code = fs.readFileSync(path + '/' + JS_NAME,'utf-8');
		eval(code);
		this.read(geneclusters, details_data, directoryName);
        return;
    }
    for(var i=0; i<aFileName.length; i++) {
        var fileName = aFileName[i];
        if(fs.lstatSync(path + '/' + fileName).isDirectory()) {
			this.runOnDirectory(path + '/' + fileName, directoryName);
        }
    }
};
function pushUnique(arr, item) {
	if(arr.indexOf(item)>=0) return;
	arr.push(item);
}
