# Supplementary material for: Discovery of cationic nonribosomal peptides as Gram-negative antibiotics through global genome mining
Source: Nat Commun. 2018 Aug 16;9:3273. doi: 10.1038/s41467-018-05781-6 (PMC6095874; doi:10.1038/s41467-018-05781-6)
Supplement: Supplementary file 3 — Supplementary Data 1 [file 41467_2018_5781_MOESM3_ESM.zip › scripts/counterRelease.js]

var fs = require('fs');
fs.writeFileSync("./aminoacidNames.json",JSON.stringify({
    l:[],
    d:[]
}),'utf-8'); // create an empty JSON first
var os = require('os');
var Genus = require('./Genus.js');
var AminoacidCounter = require('./AminoacidCounter');
var lCounter = new AminoacidCounter();
var dCounter = new AminoacidCounter();

if(os.platform().indexOf("win")<0) {
	var path = "/home/zzhong/Data/batch_output_vanco"; //input directory on server
}
else {
	var path = "E:/actinobacteria/Streptomyces";//input directory on local machine
}
var aFileName = fs.readdirSync(path);
for(var i=0; i<aFileName.length; i++) {
	var fileName = aFileName[i];
	console.log(fileName);
	if(fs.lstatSync(path + '/' + fileName).isDirectory()) {
		var genusName = "";
		fileName.replace(/^([a-zA-Z]+)_/,function(match, p1) {
			genusName = p1;
			return "";
		});
		var genus =new Genus(genusName);
		genus.runOnDirectory(path + '/' + fileName, fileName);
		for(var iCluster = 0; iCluster<genus.aCluster.length; iCluster++) {
			var cluster = genus.aCluster[iCluster];
			dCounter.mergeClusterAminoacids(cluster.dAminoacids);
			lCounter.mergeClusterAminoacids(cluster.lAminoacids);
		}
	}
}

fs.writeFileSync("./aminoacidNames.json",JSON.stringify({
	l:Object.keys(lCounter),
	d:Object.keys(dCounter)
}),'utf-8');
