# Supplementary material for: Discovery of cationic nonribosomal peptides as Gram-negative antibiotics through global genome mining
Source: Nat Commun. 2018 Aug 16;9:3273. doi: 10.1038/s41467-018-05781-6 (PMC6095874; doi:10.1038/s41467-018-05781-6)
Supplement: Supplementary file 3 — Supplementary Data 1 [file 41467_2018_5781_MOESM3_ESM.zip › scripts/release.js]

var fs = require('fs');
var Genus = require('./Genus.js');
var os = require('os');
const BufferWriter = require('./BufferWriter');
var bufferWriter = new BufferWriter('result_test.txt'); //result file
var allGenus = {};
if(os.platform().indexOf("win")<0) {
	var path = "/home/zzhong/Data/batch_output_vanco"; //input directory on server
}
else {
	var path = "E:/test"; //input directory on local machine
}

var hasTitle = false;
var aFileName = fs.readdirSync(path);
for(var i=0; i<aFileName.length; i++) {
    var fileName = aFileName[i];
	console.log(fileName);
    if(fs.lstatSync(path + '/' + fileName).isDirectory()) {
        var genusName = "";
        fileName.replace(/^([a-zA-Z]+)_/,function(match, p1) {
            genusName = p1;
            return "";
        });
        var genus =null;
        if(allGenus.hasOwnProperty(genusName)) {
            genus = allGenus[genusName];
        }
        else {
            genus = new Genus(genusName);
            allGenus[genusName] = genus;
        }
        genus.runOnDirectory(path + '/' + fileName, fileName);
		flushGenus();
    }
}

/**
 * will remove all contents in allGenus
 * will look at hasTitle to determine whether to write table head or not
 */
function flushGenus() {
	for(var genusName in allGenus) {
		if(!allGenus.hasOwnProperty(genusName))continue;
		var genus = allGenus[genusName];
		for(var i=0; i<genus.aCluster.length; i++) {
			var cluster = genus.aCluster[i];
			var info = cluster.gatherInformation();
			if(!hasTitle) {
				let line = "";
				for(let key in info) {
					if(!info.hasOwnProperty(key))continue;
					let item = info[key];
					if(item instanceof Array) {

					}
					else {
						line += '\t' + key;
					}
				}
				bufferWriter.write(line.substr(1)+'\n');

				hasTitle = true;
			}

			let line = "";
			for(let key in info) {

				if(!info.hasOwnProperty(key))continue;
				let item = info[key];
				if(item instanceof Array) {

				}
				else if(typeof(item) === 'boolean') {
					line += '\t'+(item?"1":"0");
				}
				else {
					line += '\t'+item.toString();
				}
			}
			bufferWriter.write(line.substr(1)+ '\n');
		}
	}
	allGenus = {};
}
bufferWriter.flush();
